# Supplementary material for: Laser Ablation of NiFe2O4 and CoFe2O4 Nanoparticles
Source: Nanomaterials (Basel). 2022 May 30;12(11):1872. doi: 10.3390/nano12111872 (PMC9181974; doi:10.3390/nano12111872)
Supplement: Supplementary file 1 [file nanomaterials-12-01872-s001.zip]

Archive with 1 entries (1 files):
- nanomaterials-1723962-supplementary.pdf
